# Supplementary material for: Polycystic Kidney Disease Ryanodine Receptor Domain (PKDRR) Proteins in Oomycetes
Source: Pathogens. 2020 Jul 16;9(7):577. doi: 10.3390/pathogens9070577 (PMC7399828; doi:10.3390/pathogens9070577)
Supplement: Supplementary file 1 [file pathogens-09-00577-s001.zip]

Archive with 6 entries (6 files):
- 845733  Figure S3 R2.jpg
- 845733 Figure S1 R2.docx
- 845733 Figure S2 R3.docx
- 845733 Table S1 R2.xlsx
- 845733 Table S2 R2.xlsx
- 845733 Table S3 R2.xlsx
