# Supplementary material for: Polycystic Kidney Disease Ryanodine Receptor Domain (PKDRR) Proteins in Oomycetes
Source: Pathogens. 2020 Jul 16;9(7):577. doi: 10.3390/pathogens9070577 (PMC7399828; doi:10.3390/pathogens9070577)
Supplement: Supplementary file 1 [file pathogens-09-00577-s001.zip › 845733 Table S1 R2.xlsx]

## Sheet: Sheet1
Acronynm/ Abbreviation	Full Name	Notes
Ank	Ankyrin repeat domain	A conserved protein domain, involved in protein-protein interactions
BL	b-lactamase domain	A conserved protein domain, involved hydrolysis of b-lactam bonds
BLAST	Basic local alignment of sequences tool	Software for characterisation of local alignments between a query protein and those in a database
E	EF-hand	A conserved protein domain found in multiple calcium-binding proteins. Binds calcium ions.
ER	Endoplasmic reticulum	An organelle that functions as a calcium store
F	4_24 Iron-sulfur cluster	Conserved binding site for the 4_24 iron-sulfur cluster, that participates in redox reactions
G	g-tubulin N-terminal complex	Domain that interacts with g-tubulin
I	Inositol 1,4,5-trisphosphate-binding domain	A conserved domain in ITPRs and RyRs; involved in coupling ligand binding to channel gating
IP3	Inositol 1,4,5-trisphosphate	The second messenger that gates ITPR channels
IT	Ion transport domain	Conserved ion channel domain of ITPRs and RyRs
ITPR	Inositol 1,4,5-trisphosphate receptor	Receptors for IP3 that contain an intrinsic cation channel
L	Late exocytosis domain	Involved in regulation of exocytosis
MIR	Mannosyl transferase, ITPR and RyR domain	A protein domain of unkown function that is conserved in mannosyl transferases, ITPRs and RyRs
MSA	Multiple sequence alignment	Alignment of multiple protein or nucleotide sequences; useful for identifying conserved structural features
P	Phosphate transporter	Conserved domain involved in the transport of inorganic phosphate
PKD	Polycystic kidney disease channel protein	Cation channels; also known as polycystins
R	Ryanodine receptor domain	A protein domain of unknown function, that is characteristic of RyRs
RyR	Ryanodine receptor	Calcium channels that bind to the plant alkaloid ryanodine
RIH	RyR and ITPR homology domain	A conserved domain in ITPRs and RyRs; of unknown function
RIHA	RIH associated domain	Conserved domain that is usually found in association with the RIH domain
Smc	Structural Maintenance of Chromosomes ATPase	Conserved ATPase domain, involved in regulation of chromosome structure
Spc 97/98	Spindle pole body 97/98 family domain	Conserved domain that is part of the microtubule organising centre. Binds g-tubulin
Spry	Sp1 and RyR domain	Conserved domain involved in protein-protein interactions
TRP	Transcriptional regulator ICP4	Provisional transcription factor domain
T	Transient Receptor Potential	A superfamily of cation channel proteins
U	Tegument protein UL36	Conserved protein domain involved in viral processing
V	VirB10 secretory component domain	A protein domain required for transport of proteins in the secretory pathway
