# Supplementary material for: Polycystic Kidney Disease Ryanodine Receptor Domain (PKDRR) Proteins in Oomycetes
Source: Pathogens. 2020 Jul 16;9(7):577. doi: 10.3390/pathogens9070577 (PMC7399828; doi:10.3390/pathogens9070577)
Supplement: Supplementary file 1 [file pathogens-09-00577-s001.zip › 845733 Table S2 R2.xlsx]

## Sheet: Sheet1
Supplemental Table 2: Homologues of Homo sapiens ITPR1 Protein.
Homologues of H.sapiens ITPR1 (Acc. No. NP_001093422.2) were identified by BLASTP searches at NCBIs Pubmed website:
https://blast.ncbi.nlm.nih.gov/Blast.cgi?PROGRAM=blastp&PAGE_TYPE=BlastSearch&LINK_LOC=blasthome
For each homologue, the accession number (Acc No); species name; tag (abbreviated identifier); protein length; cover ("overlap"), E-value and identity with PKDRR A are indicated.
Oomycete homologues are highlighted in red text.
Key domains are:	IP, the ITPR domain; MIR, mannosyl transferase, ITPR and RyR domain; SPRY, Sp1a and RyR domain; R, ryanodine receptor domain;
RIH, RyR and ITPR Homology domain; RIHA, RIH Associated domain; EF, EF-hand Ca2+ binding domain; and IT, an ion transport/channel domain.
The "Notes" indicate information about additional domains, or taxonomic and annotation data.
Acc No	Species	Tag	Length (aa)	% Cover	E-value	% identity	Domian Structure	Notes
NP_001093422.2	Homo sapiens	Hs_ITPR1	2710	100	0	100	IP-MIR-RIH-RIH-RIHA-IT
XP_011525507.1	Homo sapiens	Hs_RyR1	5009	20	3e-41	31.86	IP-MIR-S-S-R-R-S-RIH-RIH-R-R-RIHA-EF-IT
NP_001287180.1	Drosophila melanogaster	Dm_ITPR	2828	99	0	58	IP-MIR-RIH-RIH-RIHA-IT
BAA41470.1	Drosophila melanogaster	Dm_RyR	5126	10	5e-29	32.99	IP-MIR-S-S-R-R-S-RIH-RIH-R-R-RIHA-IT
NP_001023171.1	Caenorhabditis elegans	Ce_ITPR	2836	98	0	37.91	IP-MIR-RIH-RIH-RIHA-IT
BAA08309.1	Caenorhabditis elegans	Ce_RyR	5071	34	3e-37	33.22	IP-MIR-S-S-R-R-S-RIH-RIH-R-R-RIHA-EF-IT
XP_019856557.1	Amphimedon queenslandica	Aq_ITPR	2766	99	0	42.35	IP-MIR-RIH-RIH-RIHA-PotE_IT	PotE: amino acid transporter domain
XP_019855347.1	Amphimedon queenslandica	Aq_RyR	4753	13	4e-36	30.56	IP-MIR-S-S-R-R-RIH-RIH-RIHA-EF-IT
XP_004991454.1	Salpingoeca rosetta	Sr_ITPR1L1	2612	98	0	38.31	IP-MIR-RIH-RIH-RIHA-IT
XP_004992404.1	Salpingoeca rosetta	Sr_ITPR3L	2539	82	6e-74	22.52	IP-MIR-RIH-RIHA-IT
XP_004996953.1	Salpingoeca rosetta	Sr_ITPR1L2	2595	88	7e-73	23.28	IP-MIR-RIH-RIHA-IT
XP_004993045.1	Salpingoeca rosetta	Sr_RyR1L	5340	19	3e-42	21.71	IP-MIR-RIH-S-R-RIH-R-R-RIHA-IT
XP_004347577.1	Capsaspora owczarzaki	Co_ITPR2L	3232	99	0	36.28	IP-MIR-RIH-RIH-RIHA-IT
KJE93764.1	Capsaspora owczarzaki	Co_RyR1L	2653	78	3e-59	21.52	IP-MIR-RIH-RIH-RIHA-IT	RyR1 like when BLASTed vs H.sapiens, but ITPR-like domain architecture. Identical to XP_004347257.1
XP_004342590.1	Capsaspora owczarzaki	Co_RyR2L	6625	23	6e-46	30.2	IP-MIR-S-S-R-R-S-RIH-RIH-R-R-RIHA-EF-IT
XP_009493566.1	Fonticula alba	Fa_ITPR	3443	77	1e-160	40.02	IP-MIR-RIH-RIHA-IT
XP_004333542.1	Acanthamoeba castellanii str. Neff	Ac_ITPR	3344	86	4e-126	25.78	IP-MIR-RIH-RIH-RIHA-IT
XP_014155875.1	Sphaeroforma arctica	Sa_ITPR	456	11	5e-82	45.68	RIHA_IT
EPB84881.1	Mucor circinelloides	Mc_ITPR	2592	48	4e-79	27.05	IP-MIR-RIHA-IT
XP_001017190.2	Tetrahymena thermophila	Tt_IT	2827	34	8e-79	27.97	RIH-RIH-RIHA-IT
CDW83968.1	Stylonychia lemnae	Sl_ITPRA	2773	87	1e-74	26.9	IP-MIR-RIH-RIHA-IT
KAF0975240.1	Naegleria fowleri	Nf_ITPR	2556	84	2e-71	22.69	IP-MIR-RIH-RIHA-IT
CDS10680.1	Lichtheimia ramosa	Lr_ITPR	2603	72	5e-70	27.82	IP-MIR-RIHA-IT
ORZ24144.1	Absidia repens	Ar_ITPR	2651	75	3e-69	26.87	IP-MIR-U-RIHA-IT	URO-D_CIMS_like, uroporphyrinogen decarboxylases
XP_008878887.1	Aphanomyces invadans	Ai_ITPRA	3037	80	9e-69	22.69	IP-MIR-RIH-RIHA-IT
XP_012197373.1	Saprolegnia parasitica	Sp_ITPRA	1873	49	1e-68	27.5	RIHA-IT
CDW78570.1	Stylonychia lemnae	Sl_ITPRB	2894	61	6e-68	26.32	IP-MIR-RIH-235kDa-RIHA-IT	235kDa rhoptry protein domain
ORX46527.1	Hesseltinella vesiculosa	Hv_ITPR	2642	48	9e-67	26.29	IP-MIR-RIH-RIHA-IT
XP_002672696.1	Naegleria gruberi	Ng_ITPR	2753	82	3e-64	21.46	IP-MIR-RIH-RIH-RIHA-IT
RUS34668.1	Jimgerdemannia flammicorona	Jf_ITPR	2599	78	2e-63	26.46	IP-MIR-RIHA-IT
KPI87904.1	Leptomonas seymouri	Ls_ITPR	3823	34	1e-62	24.38	IP-RIHA-IT
OBZ91366.1	Choanephora cucurbitarum	Cc_ITPR	2547	49	2e-62	26.12	IP-MIR-RIHA
OQR81274.1	Achlya hypogyna	Ah_X	2932	50	1e-59	25.3	MIR_RIH_RIHA
XP_008880167.1	Aphanomyces invadans	Ai_ITPRB	2655	67	3e-55	25.4	IP-MIR-RIH-D-RIHA-IT	ssDNA_DBD super family
TNV74058.1	Halteria grandinella	Hg_IT	902	22	8e-55	28.52	RIHA-IT
RNC43794.1	Trypanosoma cruzi	Tc_ITPR	3011	29	1e-51	28.03	IP_RIH_RIHA_IT
RHY34363.1	Aphanomyces invadans	Ai_XA	2580	56	1e-51	25.83	RIH-RIHA
XP_005840541.1	Guillardia theta	Gt_ITPR	2741	44	3e-50	24.65	IP-RIHA-IT
XP_008605403.1	Saprolegnia diclina	Sd_ITPRA	2930	28	8e-50	22.66	Ank_IP_RIHA_IT	Ankyrin repeat domains
ORY00198.1	Basidiobolus meristosporus	Bm_ITPR	2278	78	2e-49	33.43	IP-MIR-RIH-RIHA-IT
OQR94800.1	Thraustotheca clavata	Thc_X	2914	69	5e-61	24.8	IP-MIR-RIH-RIHA
XP_012208812.1	Saprolegnia parasitica	Sp_IT	2168	42	8e-60	24.4	RIH-RIHA-IT
OQS07403.1	Thraustotheca clavata	Thc_ITPRA	3092	63	1e-57	23.98	IP-MIR-RIH-RIHA-IT-PIPK	Phosphatidyl inositol kinase
KAF0726430.1	Aphanomyces euteiches	Ae_ITPRA	2697	36	3e-66	24.84	IP-MIR-RIH-RIHA-IT
XP_012194282.1	Saprolegnia parasitica	Sp_ITPRB	2875	29	6e-52	23.79	Ank_IP_RIHA_IT
XP_008618486.1	Saprolegnia diclina	Sd-ITPRB	2441	47	1e-51	24.79	IP-RIH-RIHA-IT
KAF0739276.1	Aphanomyces euteiches	Ae_IT	555	12	7e-50	32.66	IT
XP_008861941.1	Aphanomyces invadans	Ai_XB	2665	63	1e-48	21.7	IP-RIH-RIH-RIHA
XP_008610948.1	Saprolegnia diclina	Sd_ITPRC	2786	37	1e-48	31.51	IP-MIR-RIH-RIHA
OQR94217.1	Achlya hypogyna	Ah_ITPRA	2760	37	9e-48	31.44	IP-MIR-RIHA-IT
RHY34707.1	Aphanomyces invadans	Ai_ITPRC	2674	12	1e-47	32.28	IP-RIHA-IT
TYZ58468.1	Pythium brassicum	Pyb_ITPR	4076	37	2e-46	33.23	IP-MIR-RIH-RIHA-IT
RHY28978.1	Aphanomyces invadans	Ai_IT	1726	27	2e-39	22.44	RIHA-IT
XP_012206733.1	Saprolegnia parasitica	Sp_ITPRC	2700	31	7e-39	38.1	IP-MIR-RIH-RIHA-IT
XP_012206725.1	Saprolegnia parasitica	Sp_ITPRD	2775	12	2e-38	30.41	IP-MIR-RIHA-IT
XP_008620853.1	Saprolegnia diclina	Sd_ITPRD	2913	32	2e-38	30.92	IP-MIR-RIH-RIHA-IT
KAF0739277.1	Aphanomyces euteiches	Ae_ITPRB	2775	36	6e-37	30.18	IP-MIR-RIH-RIHA-IT
OWZ14938.1	Phytophthora megakarya	Pm_IT	3032	48	1e-36	30.23	RIH-RIH-RIHA-IT
XP_008867876.1	Aphanomyces invadans	Ai_X	2869	26	1e-35	22.95	Ank_RIHA
KAE9342170.1	Phytophthora rubi	Pr_X	714	11	1e-33	31.41	No conserved domains
OQR93089.1	Achlya hypogyna	Ah_ITPRB	2929	22	4e-34	27.6	Ank-IP-RIHA-IT
OQR94215.1	Achlya hypogyna	Ah_IT	2362	18	2e-33	30.43	RIHA-IT
XP_008603836.1	Saprolegnia diclina	Sd_X	2378	36	8e-33	23.39	IP-MIR-RIH-RIHA
KAE8912473.1	Phytophthora fragariae	Pf_X	642	11	2e-32	30.77	No conserved domains
RLN66677.1	Nothophytophthora sp. Chile5	Not_IT	2284	41	2e-32	31.83	RIHA-IT
OQS02173.1	Thraustotheca clavata	Thc_ITPRB	2711	53	4e-32	30.28	IP-MIR-RIH-RIHA-IT
XP_009514398.1	Phytophthora sojae	Ps_X	3001	42	3.1e-30	32.99	RIH-RIHA
KAF4044384.1	Pinfestans	Pi_ITPR	3786	57	1e-33	32.37	Vir-IP-MIR-RIH-RIH-RIHA-IT	Type IV secretory pathway, VirB10 components
ETL44115.1	Pparasitica	Pp_ITPR	3789	51	5e-32	31.73	IP-MIR-RIH-RIH-RIHA-IT
