# Supplementary material for: Polycystic Kidney Disease Ryanodine Receptor Domain (PKDRR) Proteins in Oomycetes
Source: Pathogens. 2020 Jul 16;9(7):577. doi: 10.3390/pathogens9070577 (PMC7399828; doi:10.3390/pathogens9070577)
Supplement: Supplementary file 1 [file pathogens-09-00577-s001.zip › 845733 Table S3 R2.xlsx]

## Sheet: Sheet1
Supplemental Table 3: Homologues of P.infestans PKDRR A Proteins.
Homologues of P.infestans PKDRR A (Acc. No. XP_002909214.1) were identified by BLASTP searches at NCBIs Pubmed website:
https://blast.ncbi.nlm.nih.gov/Blast.cgi?PROGRAM=blastp&PAGE_TYPE=BlastSearch&LINK_LOC=blasthome
For each homologue, the accession number (Acc No); species name; tag (abbreviated identifier); protein length; cover ("overlap"), E-value and identity with PKDRR A are indicated.
Oomycete homologues are highlighted in red text.
The "Notes" indicate additional domains, or taxonomic and annotation data. Where no notes are added, the protein shows a PKDRR domain architecture.
Acc No	Species	Tag	Length (aa)	Cover	E-value	% identity	Notes (domain structure, etc)
XP_002909214.1	Phytophthora infestans	Pi_PKDRR_A	1293	100	0	100	PKDRR_A family, last R domain greater than 10 residues from the C-terminus
XP_008901315.1	Phytophthora parasitica	Pp_PKDRR_A	1334	98	0	93.92
KUF76981.1	Phytophthora nicotianae	Pn_PKDRR_A	1242	96	0	93.82	Annotated as "Ryanodine receptor 44F"
XP_009529392.1	Phytophthora sojae	Ps_PKDRR_A	1305	99	0	86.78
OWZ22456.1	Phytophthora megakarya	Pm_PKDRR_A	1254	95	0	88.07
KAE8911950.1	Phytophthora fragariae	Pf_PKDRR_A	1417	95	0	85.34
KAE9050236.1	Phytophthora rubi	Pr_PKDRR_A	1417	98	0	85.26
RLN96779.1	Nothophytophthora sp. Chile5	Nc_PKDRR_A	1359	99	0	76.66
RMX64050.1	Peronospora effusa	Pse_PKDRR_A	1247	95	0	81.38
RLN56920.1	Phytophthora kernoviae	Pk_PKDRR_A	1231	91	0	81.57
RAW41359.1	Phytophthora cactorum	Pc_PKDRR_A	1715	71	0	92.82
TDH68107.1	Bremia lactucae	Bl_PKDRR_A	1239	92	0	67
TYZ60035.1	Pythium brassicum	Pyb_PKDRR_A	1486	91	0	66.31
TMW56340.1	Pythium oligandrum	Pyo_PKDRR_A	1330	93	0	62.63
POM64107.1	Phytophthora palmivora var. palmivora	Ppalm_PKDRR_A	2166	97	0	88.49	GPC_N_Terminal and Spc97_Spc98_PKD_R_R
CCA15061.1	Albugo laibachi	Alai_PKDRR_A	1166	89	0	53.4
CCI44400.1	Albugo candida	Alca_PKDRR_A	1232	91	0	52.75
XP_008611403.1	Saprolegnia diclina	Sapd_PKDRR_A	1341	90	0	47.53
XP_012197723.1	Saprolegnia parasitica	Sapp_PKDRR_A	1318	90	0	47.12
OQR87314.1	Achlya hypogyna	Ach_PKDRR_A	1361	93	0	46.31
KAF0700965.1	Aphanomyces stellatus	Aps_PKDRR_A	1286	92	0	44.78
KAF0731342.1	Aphanomyces euteiches	Ape_PKDRR_A	1251	92	0	43.11
XP_008863215.1	Aphanomyces invadans	Api_PKDRR_A	1358	96	0	42.86
XP_009843939.1	Aphanomyces astaci	Apa_PKDRR_A	1377	92	0	42.04
GAX98702.1	Pythium insidiosum	Pyi_PKDRR_A	1301	88	0	58.4
RQM30898.1	Aphanomyces astaci	Apa_PKDRR_A2	2137	87	0	41.24	PKD_R_R_Beta-lactamase_Smc super family_RSN1_TM_PHM7_cyt
TYZ61873.1	Pythium brassicum	Pyb_PKDRR_B	1381	86	1e-96	27.01	PKDRR_B family, last R domain within 10 residues of C-terminus
KAF1328354.1	Globisporangium splendens	Gs_PKDRR_B	1461	85	1e-77	26.85
RLN51465.1	Phytophthora kernoviae	Pk_PKDRR_B	1251	77	4e-49	27.91
TMW57912.1	Pythium oligandrum	Pyo_PKDRR_B	1147	60	8e-49	36.05
XP_002908895.1	Phytophthora infestans	Pi_PKDRR_B	1420	67	9e-47	26.88
OQS05661.1	Thraustotheca clavata	Tc_PKDRR_B	1241	77	2e-46	33.44
RQM14008.1	Peronospora effusa	Pse_PKDRR_B	1391	80	2e-46	28.09
KAA0154921.1	Cafeteria roenbergensis	Cr_PKD_1	1239	38	3e-46	27.01	PKD only
XP_009529777.1	Phytophthora sojae	Ps_PKDRR_B	1401	67	1e-45	27.71
XP_024582452.1	Plasmopara halstedii	Plh_PKDRR_B	1164	67	3e-45	28.09
XP_008868534.1	Aphanomyces invadans	Api_PKDRR_B	1248	77	4e-45	34.11
KAF0683259.1	Aphanomyces stellatus	Aps_PKDRR_B	1242	72	8e-45	33.13
XP_009835764.1	Aphanomyces astaci	Apa_PKDRR_B	1251	76	1e-44	34
XP_012193958.1	Saprolegnia parasitica	Sapp_PKDRR_B	1231	76	2e-44	33.85	PHA03307 super family (transcription factor ICP4) at N-terminus
XP_008607279.1	Saprolegnia diclina	Sapd_PKDRR_B	1231	76	3e-44	33.54	PHA03247 super family (large tegument protein UL36) at N-terminus
ETI47942.1	Phytophthora parasitica	Ppara_PKDRR_B	1386	71	3e-44	25.92
OQR98800.1	Achlya hypogyna	Ach_PKDRR_B	1228	79	5e-44	33.33
TDH65852.1	Bremia lactucae	Bl_PKDRR_B	1404	70	1e-43	26.69
KUG00583.1	Phytophthora nicotianae	Pn_PKDRR_B	1386	71	1e-44	25.77	Annotated as PKD2L1, but has R domains
RAW36704.1	Phytophthora cactorum	Pc_PKDRR_B	1387	68	1e-44	26.92
KAF0743156.1	Aphanomyces euteiches	Ape_PKDRR_B	1223	73	7e-43	32.4
KAA0170283.1	Cafeteria roenbergensis	Cr_PKD_2	1044	38	2e-41	26.1	PKD only
XP_031719246.1	Anarrhichthys ocellatus	Ano_PKD2	902	41	4e-37	25.27	Fish PKD2: PKD_Efh_Fer4_24
XP_026059408.1	Carassius auratus	Ca_PKD2	890	37	6e-37	25.8	Fish PKD2: PKD_Efh_Fer4_24
XP_026554120.1	Pseudonaja textilis	Pjt_PKD2	882	38	2e-36	27.72	Reptile PKD2: PKD_EfhHex_Fer4_24
RLN14434.1	Nothophytophthora sp. Chile5	Nc_PKDRR_B	1039	57	1e-36	26.4
XP_016366163.1	Sinocyclocheilus rhinocerous	Sr_PKD2	899	37	2e-36	26	Fish PKD2: PKD_Efh_Fer4_24
XP_004342590.1	Capsaspora owczarzaki	Co_RyR	6625	18	5e-36	35.58	RyR
CDS30480.1	Hymenolepis microstoma	Hym_PKD2	796	41	5e-36	24.66	PKD_DUF3584
XP_022786096.1	Stylophora pistillata	Styp_PKD2L1	902	37	9e-36	24.11	Porifera PKD2: PKD_Efh_Fer_24
KAA0151534.1	Cafeteria roenbergensis	Cr_PKD_3	1186	37	1e-35	26.46	PKD_HC2
XP_017444525.1	Rattus norvegicus	Rat_PKD2L1	761	37	1e-35	25.93	PKD_Smc_Fer4_24
XP_029641366.1	Octopus vulgaris	Octo_PKD2L	845	37	2e-35	25.34	PKD_Smc_Efh_Fer4_24
RNA43788.1	Brachionus plicatilis	Bp_PKD2L	771	37	1e-36	25.49	Rotifer: PKD_DUF5394
GAA37006.2	Clonorchis sinensis	Cs_PKD2	782	37	1e-34	27.54	Trematode: PKD
XP_002410656.2	Ixodes scapularis	Is_PKD2	805	40	1e-34	25.64	Tick (arthropod): PKD_Efh_Fer4_24
XP_019382017.1	Gavialis gangeticus	Gg_PKD2	765	37	7e-34	26.73	Gharial (fish-eating crocodile): PKD_Efh_Fer4_24
XP_011420728.1	Crassostrea gigas	Cg_PKD2L1	851	37	2e-31	25.1	Oyster (mollusc): PKD_Efh_Fer4_24
